# Supplementary material for: Cryptic diversity and spatial genetic variation in the coral Acropora tenuis and its endosymbionts across the Great Barrier Reef
Source: Evol Appl. 2022 Jul 7;16(2):293–310. doi: 10.1111/eva.13435 (PMC9923489; doi:10.1111/eva.13435)
Supplement: Supplementary file 1 — Appendix S1 [file EVA-16-293-s001.zip]

Archive with 2 entries (2 files):
- eva13435-sup-0001-FiguresS1-S10.pdf
- eva13435-sup-0002-Supinfo.pdf
